# Supplementary material for: Barriers and facilitators to primary care staff conducting research – a qualitative systematic review
Source: Eur J Gen Pract. 2025 Aug 13;31(1):2539777. doi: 10.1080/13814788.2025.2539777 (PMC12351701; doi:10.1080/13814788.2025.2539777)
Supplement: Supplemental Material [file IGEN_A_2539777_SM0542.zip]

Archive with 10 entries (10 files):
- ejgp-2024-0243-20250723192534/suppl_data/ejgp-2024-0243-File004.docx
- ejgp-2024-0243-20250723192534/suppl_data/ejgp-2024-0243-File005.docx
- ejgp-2024-0243-20250723192534/suppl_data/ejgp-2024-0243-File003.docx
- ejgp-2024-0243-20250723192534/pdf/ejgp-2024-0243.pdf
- ejgp-2024-0243-20250723192534/graphic/ejgp-2024-0243-File002.docx
- ejgp-2024-0243-20250723192534/doc/ejgp-2024-0243-File001.docx
- ejgp-2024-0243-20250723192534/ejgp-2024-0243-metadata.xml
- ejgp-2024-0243-20250723192534/s1.dtd
- ejgp-2024-0243-20250723192534/ejgp-2024-0243-manifest.html
- article_info_20250723232704252.txt
