# Supplementary material for: Barriers and facilitators to primary care staff conducting research – a qualitative systematic review
Source: Eur J Gen Pract. 2025 Aug 13;31(1):2539777. doi: 10.1080/13814788.2025.2539777 (PMC12351701; doi:10.1080/13814788.2025.2539777)
Supplement: Supplemental Material [file IGEN_A_2539777_SM0542.zip › ejgp-2024-0243-20250723192534/ejgp-2024-0243-metadata.xml]

<?xml version="1.0" encoding="UTF-8"?><!DOCTYPE article_set SYSTEM "s1.dtd"><article_set dtd_version="4.28.8"><article export_date="2025-07-23 00:00:00.0" external_id="248066436.R3" lang="EN" ms_no="EJGP-2024-0243.R3" rev="3"><journal><publisher_name>The European Journal of General Practice</publisher_name><full_journal_title>The European Journal of General Practice</full_journal_title><site_short_name>ejgp</site_short_name><journal_abbreviation>EJGP</journal_abbreviation><pubmed_abbreviation/><issn issn_type="print">1381-4788</issn><issn issn_type="digital">1751-1402</issn></journal><replaces/><article_status decision_status="accept">Accepted</article_status><article_title>Barriers and facilitators to primary care staff conducting research – A qualitative systematic review</article_title><article_sub_title/><vernacular_title>Barriers and facilitators of primary care research</vernacular_title><author_list><author auth_URL="" author_seq="1" corr="true" user_id="126568932"><salutation/><first_name>Zoe</first_name><middle_name/><last_name>Edwards</last_name><suffix/><degree/><email addr_type="primary">z.edwards@bradford.ac.uk</email><comments/><affiliation seq="1"><inst>University of Bradford</inst><institution_id institution_id_type="Ringgold">1905</institution_id><dept>School of Pharmacy &amp; Medical Sciences</dept><person_title/><room/><addr1>The Froggery, Westbourne Drive</addr1><addr2/><addr3/><city>Bradford</city><state>West Yorkshire</state><country country_code="GB">United Kingdom of Great Britain and Northern Ireland</country><post_code>BD7 1DP</post_code><phone/><fax/></affiliation><profile_affiliation><inst>University of Bradford</inst><institution_id institution_id_type="Ringgold">1905</institution_id><dept>School of Pharmacy &amp; Medical Sciences</dept><person_title/><room/><addr1>The Froggery, Westbourne Drive</addr1><addr2/><addr3/><city>Bradford</city><state>West Yorkshire</state><country country_code="GB">United Kingdom of Great Britain and Northern Ireland</country><post_code>BD7 1DP</post_code><phone/><fax/></profile_affiliation><current_profile_affiliation><inst>University of Bradford</inst><institution_id institution_id_type="Ringgold">1905</institution_id><dept>School of Pharmacy &amp; Medical Sciences</dept><person_title/><room/><addr1>The Froggery, Westbourne Drive</addr1><addr2/><addr3/><city>Bradford</city><state>West Yorkshire</state><country country_code="GB">United Kingdom of Great Britain and Northern Ireland</country><post_code>BD7 1DP</post_code><phone/><fax/></current_profile_affiliation><galleyDeliveryType/></author><author auth_URL="" author_seq="2" corr="false" user_id="126568933"><salutation/><first_name>Michael</first_name><middle_name/><last_name>Tatterton</last_name><suffix/><degree/><email addr_type="primary">M.Tatterton@Bradford.ac.uk</email><comments/><affiliation seq="1"><inst>University of Bradford</inst><institution_id institution_id_type="Ringgold">1905</institution_id><dept>School of Nursing and Healthcare Leadership</dept><person_title/><room/><addr1>Richmond Road</addr1><addr2/><addr3/><city>Bradford</city><state>West Yorkshire</state><country country_code="GB">United Kingdom of Great Britain and Northern Ireland</country><post_code>BD7 1DP</post_code><phone/><fax/></affiliation><profile_affiliation><inst>University of Bradford</inst><institution_id institution_id_type="Ringgold">1905</institution_id><dept>School of Nursing and Healthcare Leadership</dept><person_title/><room/><addr1>Richmond Road</addr1><addr2/><addr3/><city>Bradford</city><state>West Yorkshire</state><country country_code="GB">United Kingdom of Great Britain and Northern Ireland</country><post_code>BD7 1DP</post_code><phone/><fax/></profile_affiliation><galleyDeliveryType/></author></author_list><author_comments/><editor_list><editor decided="true" is_staff="true" role="Chief Editor" user_id="36606176"><salutation>Prof.</salutation><first_name>Jako</first_name><middle_name>S.</middle_name><last_name>Burgers</last_name><suffix/><degree>MD, PhD</degree><email addr_type="primary">j.burgers@nhg.org</email><email addr_type="secondary">jako.burgers@maastrichtuniversity.nl</email><attr_type id="6303" name="Classifications"><attribute id="20771034" name="Clinical domain"/><attribute id="20771795" name="General practice/family medicine, general" parent_id="20771034">selected</attribute><attribute id="20771077" name="Operational domain"/><attribute id="20771087" name="Quality of care" parent_id="20771077">selected</attribute><attribute id="20771077" name="Operational domain"/><attribute id="20771086" name="Patient involvement (empowerment, self-management)" parent_id="20771077">selected</attribute><attribute id="20771034" name="Clinical domain"/><attribute id="20771790" name="Pharmacotherapy, incl. polypharmacy" parent_id="20771034">selected</attribute><attribute id="20771077" name="Operational domain"/><attribute id="20771085" name="Integrated care" parent_id="20771077">selected</attribute><attribute id="20771077" name="Operational domain"/><attribute id="20771091" name="Health care organisation and management" parent_id="20771077">selected</attribute><attribute id="20771077" name="Operational domain"/><attribute id="20820642" name="Basic concepts and models, philosophy" parent_id="20771077">selected</attribute></attr_type><comments/><orcid>0000-0002-6040-4221</orcid><orcid_id_validation>TRUE</orcid_id_validation><orcid_token_type>bearer</orcid_token_type><orcid_token_scope>[/authenticate, /read-limited]</orcid_token_scope><orcid_token_expires_in>631138518</orcid_token_expires_in><affiliation seq="1"><inst>Dutch College of General Practitioners</inst><dept>Department of guideline development and research</dept><person_title/><room/><addr1>PO Box 3231</addr1><addr2/><addr3/><city>Utrecht</city><state>Utrecht</state><country country_code="NL">Netherlands</country><post_code>3502 GE</post_code><phone>+31(0)30 282 35 00</phone><fax/></affiliation><affiliation seq="2"><inst>Care and Public Health Research Institute (CAPHRI)</inst><dept>Family Practice</dept><person_title/><room/><addr1>Peter Debyeplein 1</addr1><addr2/><addr3/><city>Maastricht</city><state>Limburg</state><country country_code="NL">Netherlands</country><post_code>6229 HA</post_code><phone>+31(0)43 3882877 </phone><fax/></affiliation><current_profile_affiliation><inst>Dutch College of General Practitioners</inst><dept>Department of guideline development and research</dept><person_title/><room/><addr1>PO Box 3231</addr1><addr2/><addr3/><city>Utrecht</city><state>Utrecht</state><country country_code="NL">Netherlands</country><post_code>3502 GE</post_code><phone>+31(0)30 282 35 00</phone><fax/></current_profile_affiliation><galleyDeliveryType/></editor><editor decided="false" is_staff="true" role="Associate Editor" user_id="111829652"><salutation>Dr.</salutation><first_name>Carla</first_name><middle_name/><last_name>Perrotta</last_name><suffix/><degree>MD MPH PhD</degree><email addr_type="primary">carla.perrotta@ucd.ie</email><email addr_type="secondary">carlaperrotta@gmail.com</email><attr_type id="6303" name="Classifications"><attribute id="20771034" name="Clinical domain"/><attribute id="20771795" name="General practice/family medicine, general" parent_id="20771034">selected</attribute><attribute id="20771077" name="Operational domain"/><attribute id="20771078" name="Epidemiology" parent_id="20771077">selected</attribute><attribute id="20771077" name="Operational domain"/><attribute id="20771082" name="Treatment/intervention research" parent_id="20771077">selected</attribute><attribute id="20771077" name="Operational domain"/><attribute id="20771088" name="Public health and community medicine" parent_id="20771077">selected</attribute><attribute id="20771077" name="Operational domain"/><attribute id="20771091" name="Health care organisation and management" parent_id="20771077">selected</attribute><attribute id="20771077" name="Operational domain"/><attribute id="20771093" name="Health care economics" parent_id="20771077">selected</attribute><attribute id="20771065" name="Research Methodology"/><attribute id="20771072" name="Systematic reviews and meta-analyses" parent_id="20771065">selected</attribute></attr_type><comments/><affiliation seq="1"><inst>University College Dublin</inst><institution_id institution_id_type="Ringgold">8797</institution_id><dept>School of Public Health, Physiotherapy and Sports Sicences </dept><person_title>Assistant Professor</person_title><room/><addr1>Woodview House</addr1><addr2/><addr3/><city>Co Dublin</city><state>Dublin</state><country country_code="IE">Ireland</country><post_code>D4</post_code><phone>8499147</phone><fax/></affiliation><affiliation seq="2"><inst/><dept>University College Dublin College of Health Sciences</dept><person_title/><room/><addr1/><addr2/><addr3/><city/><province/><country/><post_code/><phone/><fax/></affiliation><current_profile_affiliation><inst>University College Dublin</inst><institution_id institution_id_type="Ringgold">8797</institution_id><dept>School of Public Health, Physiotherapy and Sports Sicences </dept><person_title>Assistant Professor</person_title><room/><addr1>Woodview House</addr1><addr2/><addr3/><city>Co Dublin</city><state>Dublin</state><country country_code="IE">Ireland</country><post_code>D4</post_code><phone>8499147</phone><fax/></current_profile_affiliation><galleyDeliveryType/></editor></editor_list><publication_type>Systematic Review</publication_type><article_id_list><article_id id_type="pii">EJGP-2024-0243</article_id></article_id_list><file_list><file file_category="" file_name="EJGP-2024-0243-File001.docx" submission_medium="online"><file_createddate>2025-07-23 05:27:32.32</file_createddate><file_designation>Manuscript - with author details</file_designation><file_format>docx</file_format><file_extension>docx</file_extension><file_originalname>EJGP_230725_clean...docx</file_originalname><file_caption/><file_tag/><attribute attr_name="File Designation">Manuscript - with author details</attribute><num_pages_calc>0.00</num_pages_calc><num_pages_actual>0.00</num_pages_actual></file><file file_category="" file_name="EJGP-2024-0243-File002.docx" submission_medium="online"><file_createddate>2025-07-15 06:56:46.46</file_createddate><file_designation>Figure</file_designation><file_format>docx</file_format><file_extension>docx</file_extension><file_originalname>EJGPFig1Word.docx</file_originalname><file_caption/><file_tag/><attribute attr_name="File Designation">Figure</attribute><num_pages_calc>0.00</num_pages_calc><num_pages_actual>0.00</num_pages_actual></file><file file_category="" file_name="EJGP-2024-0243-File003.docx" submission_medium="online"><file_createddate>2025-07-15 06:56:36.36</file_createddate><file_designation>Supplementary Material - for review</file_designation><file_format>docx</file_format><file_extension>docx</file_extension><file_originalname>EJGP Prisma checklist revised 11022025.docx</file_originalname><file_caption/><file_tag/><attribute attr_name="File Designation">Supplementary Material - for review</attribute><num_pages_calc>0.00</num_pages_calc><num_pages_actual>0.00</num_pages_actual></file><file file_category="" file_name="EJGP-2024-0243-File004.docx" submission_medium="online"><file_createddate>2025-07-15 06:56:45.45</file_createddate><file_designation>Supplementary Material - for review</file_designation><file_format>docx</file_format><file_extension>docx</file_extension><file_originalname>Systematic review appendix 1 13052025.docx</file_originalname><file_caption/><file_tag/><attribute attr_name="File Designation">Supplementary Material - for review</attribute><num_pages_calc>0.00</num_pages_calc><num_pages_actual>0.00</num_pages_actual></file><file file_category="" file_name="EJGP-2024-0243-File005.docx" submission_medium="online"><file_createddate>2025-07-15 06:56:44.44</file_createddate><file_designation>Supplementary Material - for review</file_designation><file_format>docx</file_format><file_extension>docx</file_extension><file_originalname>Appendix 2 Quality data 24062025.docx</file_originalname><file_caption/><file_tag/><attribute attr_name="File Designation">Supplementary Material - for review</attribute><num_pages_calc>0.00</num_pages_calc><num_pages_actual>0.00</num_pages_actual></file></file_list><history><ms_id ms_no="EJGP-2024-0243.R3"><rev_id>3</rev_id><submitted_date><year>2025</year><month>07</month><day>15</day><hour>06</hour><minute>56</minute><second>54</second><time_zone>(GMT-05:00) Eastern Time (US &amp; Canada)</time_zone></submitted_date><received_date><year>2024</year><month>11</month><day>14</day><hour>05</hour><minute>59</minute><second>01</second><time_zone>(GMT-05:00) Eastern Time (US &amp; Canada)</time_zone></received_date><received_date_resub><year/><month/><day/><hour/><minute/><second/><time_zone/></received_date_resub><revised_date><year>2025</year><month>07</month><day>15</day><hour>06</hour><minute>56</minute><second>54</second><time_zone>(GMT-05:00) Eastern Time (US &amp; Canada)</time_zone></revised_date><decision_date><year>2025</year><month>07</month><day>22</day><hour>05</hour><minute>30</minute><second>02</second><time_zone>(GMT-05:00) Eastern Time (US &amp; Canada)</time_zone></decision_date><approval_date><year/><month/><day/><hour/><minute/><second/><time_zone/></approval_date><author_returned_date><year/><month/><day/><hour/><minute/><second/><time_zone/></author_returned_date><most_recent_decision_date><year/><month/><day/><hour/><minute/><second/><time_zone/></most_recent_decision_date><transmission_date><year>2025</year><month>06</month><day>25</day><hour>10</hour><minute>12</minute><second>48</second><time_zone>(GMT-05:00) Eastern Time (US &amp; Canada)</time_zone></transmission_date><web_publish_date><year/><month/><day/><hour/><minute/><second/><time_zone/></web_publish_date><task name="ADM Checklist" task_id="83145" type="manuscript checklist"><status doc_task_id="534686792" event_date="2025-06-26T11:50:00" s1_staff="false" user_id="0" user_role="">abandoned</status></task><task name="ADM Checklist" task_id="83145" type="manuscript checklist"><status doc_task_id="535509573" event_date="2025-07-02T10:34:41" s1_staff="false" user_id="0" user_role="">abandoned</status></task><task name="ADM Checklist" task_id="83145" type="manuscript checklist"><status doc_task_id="537498325" event_date="2025-07-16T04:18:31" s1_staff="false" user_id="103066931" user_role="Admin">completed</status></task><task name="Assign CE" task_id="689762" type="assignment"><status doc_task_id="537645808" event_date="2025-07-16T04:18:40" s1_staff="false" user_id="103066931" user_role="Admin">completed</status><assigned date="2025-07-16T04:18:40" role="Chief Editor" user_id="36606176"/></task><task name="CE Immediate Decision" task_id="83143" type="decision"><status doc_task_id="537645824" event_date="2025-07-21T11:19:46" s1_staff="false" user_id="36606176" user_role="Chief Editor">abandoned</status></task><task name="Branch for Provisional Acceptance" task_id="406664" type="branch"><status doc_task_id="537645825" event_date="2025-07-16T04:18:41" s1_staff="false" user_id="0" user_role="SYSTEM ROLE">completed</status></task><task name="CE Assign AE" task_id="153754" type="assignment"><status doc_task_id="537645827" event_date="2025-07-16T04:18:41" s1_staff="false" user_id="36606176" user_role="Chief Editor">completed</status><assigned date="2025-07-16T04:18:41" role="Associate Editor" user_id="111829652"/></task><task name="AE Select Reviewers" task_id="83136" type="pick2"><status doc_task_id="537645829" event_date="2025-07-21T11:18:21" s1_staff="false" user_id="111829652" user_role="Associate Editor">completed</status></task><task name="Make Recommendation" task_id="223554" type="recommend"><status doc_task_id="538368410" event_date="2025-07-21T11:19:46" s1_staff="false" user_id="111829652" user_role="Associate Editor">completed</status><recommendation recommendation_name="Accept" recommendation_type="None"><recommendation_comments><comment to_name="Comments to Author " to_role="Author">Thank you for addressing reviewers' suggestions. </comment><comment to_name="Comments to Editor" to_role="Editor">There are some minor issues with formatting, grammar and spelling, but I think it is in good form. </comment></recommendation_comments></recommendation></task><task name="CE Decision" task_id="83144" type="decision"><status doc_task_id="538368672" event_date="2025-07-22T05:30:02" s1_staff="false" user_id="36606176" user_role="Chief Editor">completed</status><decision decision_name="Accept" decision_type="Accept"><task_custom_fields><custom_fields cd_code="Do you think this paper is newsworthy?" cd_name="Do you think this paper is newsworthy?" cd_value="No" cd_value_code="No"/></task_custom_fields></decision></task><task name="Production Checklist" task_id="83150" type="production checklilst"><status doc_task_id="538493891" event_date="2025-07-23T05:32:50" s1_staff="false" user_id="103066931" user_role="Pre-Production Editor">completed</status></task><task name="Assign to Batch" task_id="83151" type="assign to batch"><status doc_task_id="538669200" event_date="2025-07-23T05:32:51" s1_staff="false" user_id="103066931" user_role="Pre-Production Editor">processing</status></task></ms_id><ms_id ms_no="EJGP-2024-0243.R2"><rev_id>2</rev_id><submitted_date><year>2025</year><month>05</month><day>14</day><hour>04</hour><minute>53</minute><second>04</second><time_zone>(GMT-05:00) Eastern Time (US &amp; Canada)</time_zone></submitted_date><received_date><year>2024</year><month>11</month><day>14</day><hour>05</hour><minute>59</minute><second>01</second><time_zone>(GMT-05:00) Eastern Time (US &amp; Canada)</time_zone></received_date><received_date_resub><year/><month/><day/><hour/><minute/><second/><time_zone/></received_date_resub><revised_date><year>2025</year><month>05</month><day>14</day><hour>04</hour><minute>53</minute><second>04</second><time_zone>(GMT-05:00) Eastern Time (US &amp; Canada)</time_zone></revised_date><decision_date><year>2025</year><month>06</month><day>17</day><hour>03</hour><minute>21</minute><second>13</second><time_zone>(GMT-05:00) Eastern Time (US &amp; Canada)</time_zone></decision_date><approval_date><year/><month/><day/><hour/><minute/><second/><time_zone/></approval_date><author_returned_date><year/><month/><day/><hour/><minute/><second/><time_zone/></author_returned_date><most_recent_decision_date><year/><month/><day/><hour/><minute/><second/><time_zone/></most_recent_decision_date><transmission_date><year>2025</year><month>06</month><day>25</day><hour>10</hour><minute>12</minute><second>48</second><time_zone>(GMT-05:00) Eastern Time (US &amp; Canada)</time_zone></transmission_date><web_publish_date><year/><month/><day/><hour/><minute/><second/><time_zone/></web_publish_date></ms_id><ms_id ms_no="EJGP-2024-0243.R1"><rev_id>1</rev_id><submitted_date><year>2025</year><month>02</month><day>18</day><hour>05</hour><minute>19</minute><second>30</second><time_zone>(GMT-05:00) Eastern Time (US &amp; Canada)</time_zone></submitted_date><received_date><year>2024</year><month>11</month><day>14</day><hour>05</hour><minute>59</minute><second>01</second><time_zone>(GMT-05:00) Eastern Time (US &amp; Canada)</time_zone></received_date><received_date_resub><year/><month/><day/><hour/><minute/><second/><time_zone/></received_date_resub><revised_date><year>2025</year><month>02</month><day>18</day><hour>05</hour><minute>19</minute><second>30</second><time_zone>(GMT-05:00) Eastern Time (US &amp; Canada)</time_zone></revised_date><decision_date><year>2025</year><month>03</month><day>27</day><hour>10</hour><minute>48</minute><second>00</second><time_zone>(GMT-05:00) Eastern Time (US &amp; Canada)</time_zone></decision_date><approval_date><year/><month/><day/><hour/><minute/><second/><time_zone/></approval_date><author_returned_date><year/><month/><day/><hour/><minute/><second/><time_zone/></author_returned_date><most_recent_decision_date><year/><month/><day/><hour/><minute/><second/><time_zone/></most_recent_decision_date><transmission_date><year>2025</year><month>06</month><day>25</day><hour>10</hour><minute>12</minute><second>48</second><time_zone>(GMT-05:00) Eastern Time (US &amp; Canada)</time_zone></transmission_date><web_publish_date><year/><month/><day/><hour/><minute/><second/><time_zone/></web_publish_date></ms_id><ms_id ms_no="EJGP-2024-0243"><rev_id>0</rev_id><submitted_date><year>2024</year><month>11</month><day>14</day><hour>05</hour><minute>59</minute><second>01</second><time_zone>(GMT-05:00) Eastern Time (US &amp; Canada)</time_zone></submitted_date><received_date><year>2024</year><month>11</month><day>14</day><hour>05</hour><minute>59</minute><second>01</second><time_zone>(GMT-05:00) Eastern Time (US &amp; Canada)</time_zone></received_date><received_date_resub><year/><month/><day/><hour/><minute/><second/><time_zone/></received_date_resub><revised_date><year/><month/><day/><hour/><minute/><second/><time_zone/></revised_date><decision_date><year>2025</year><month>01</month><day>09</day><hour>05</hour><minute>48</minute><second>51</second><time_zone>(GMT-05:00) Eastern Time (US &amp; Canada)</time_zone></decision_date><approval_date><year/><month/><day/><hour/><minute/><second/><time_zone/></approval_date><author_returned_date><year/><month/><day/><hour/><minute/><second/><time_zone/></author_returned_date><most_recent_decision_date><year/><month/><day/><hour/><minute/><second/><time_zone/></most_recent_decision_date><transmission_date><year>2025</year><month>06</month><day>25</day><hour>10</hour><minute>12</minute><second>48</second><time_zone>(GMT-05:00) Eastern Time (US &amp; Canada)</time_zone></transmission_date><web_publish_date><year/><month/><day/><hour/><minute/><second/><time_zone/></web_publish_date></ms_id></history><fulltext_url/><abstract>BackgroundResearch is vital for progress and development of healthcare and may help relieve current health service pressures through improvements and efficiencies. Research in primary care is not well established and is not part of routine practice. This study aims to investigate the barriers and facilitators to primary care staff conducting research.MethodA systematic literature review was conducted in CINAHL, Medline, APA, PsycInfo, AHMED and EMBASE from inception to April 2023. Searches were for studies involving clinical or non-clinical staff working in primary care where barriers or facilitators to conducting research were examined. ResultsTwenty-one studies were included from 2000 to 2022. The QuADs quality appraisal method found that papers were of varying, often low quality. Five themes were found – research beliefs &amp; understanding, time, funding &amp; recognition, skills &amp; knowledge, administration &amp; support, ethics &amp; understanding and communication &amp; people. Staff thought research useful but optional and were impeded by time and funding. They need training and support to carry out research. Communication from the researchers before, during and after study completion would prevent problems and lead to more research participation in the future. ConclusionImproved communication at all stages would serve as a facilitator to primary care staff conducting research. Clear, appropriate training for all staff would allow them to complete appropriate tasks for their roles and prevent one individual taking full responsibility. Embedding research in primary care with protected time and resources to complete it would remove barriers to taking part.</abstract><configurable_data_fields><custom_fields cd_code="Use of third-party material" cd_name="&lt;b&gt;Use of third-party material&lt;/b&gt;&lt;BR&gt;&#xD;&#xA;Please note that third-party copyrighted material reproduced in your paper should as a general rule be cleared for use by the rights holders, with special attention being paid to creative works, including images. However, it is the custom and practice in academic publishing that the reproduction of short extracts of text (excluding poetry and song lyrics) and some other types of material on a very limited basis for the purposes of criticism or review may be possible where full acknowledgement is given.  &lt;BR&gt;&lt;BR&gt;&#xD;&#xA;See &lt;a href=&#34;https://authorservices.taylorandfrancis.com/publishing-your-research/writing-your-paper/using-third-party-material/&#34; target=new&gt;Permissions Guidance for Authors&lt;/a&gt; for more information. Do contact &lt;a href=&#34;mailto:Editorial_Permissions@tandf.co.uk&#34;&gt;Editorial_Permissions@tandf.co.uk&lt;/a&gt;  if you are unsure whether or not permission is required and, if so, how to seek it. &#xD;&#xA;&lt;BR&gt;&lt;BR&gt;&#xD;&#xA;&lt;b&gt;Are you using material that has been published before?&lt;/b&gt;" cd_value="No" cd_value_code="No"/><custom_fields cd_code="Data Policy" cd_name="Is there a data set associated with this submission?" cd_value="No" cd_value_code="No"/><custom_fields cd_code="Special Issue" cd_name="Is the manuscript a candidate for a special issue?" cd_value="No" cd_value_code=""/><custom_fields cd_code="Please state your manuscript's word count" cd_name="What is the manuscript's word count? " cd_value="2900" cd_value_code="Word Count"/><custom_fields cd_code="Twitter Handle" cd_name="Please provide a twitter handle which can be associated with social media promotion of your paper (if applicable):" cd_value="@Zoeed1, @MJTatterton" cd_value_code="Twitter Handle"/><custom_fields cd_code="Confirm ICJME Guidelines" cd_name="Taylor and Francis requires authors of research involving human participants to adhere to the ICJME guidelines on Protection of Research Participants, The Belmont Report or the Declaration of Helsinki, as appropriate. Research involving human subjects must have obtained formal, prospective, approval from an independent ethics committee (e.g. an Institutional Review Board or Human Subjects Review Committee). If requirement for approval was waived by the ethics committee this should be explained in the manuscript.&#xD;&#xA;&#xD;&#xA;Does your study include human research participants ?" cd_value="No" cd_value_code="No"/><custom_fields cd_code="Clinical Trial Question" cd_name="Does your manuscript report a clinical trial?" cd_value="No" cd_value_code="No"/><custom_fields cd_code="Animal Subject Question" cd_name="Does your manuscript report on animal subjects?" cd_value="No" cd_value_code="No"/><custom_fields cd_code="Consent to Publish Confirmation" cd_name="I confirm that any participants (or their guardians if unable to give informed consent, or next of kin if deceased) who may be identifiable through the manuscript (such as a case report), have been given an opportunity to review the final manuscript and have provided written &lt;a href=&#34;https://authorservices.taylorandfrancis.com/editorial-policies/research-ethics-and-consent/?_ga=2.176945317.1251544950.1660662880-1504946213.1578563143&amp;_gl=1*1azifdu*_ga*MTUwNDk0NjIxMy4xNTc4NTYzMTQz*_ga_0HYE8YG0M6*MTY2MDgzNTE3Mi4xMDguMS4xNjYwODM1Njk0LjAuMC4w#informedconsent&#34; target=&#34;new&#34;&gt;consent to publish.&lt;/a&gt;" cd_value="Yes" cd_value_code="Yes"/><custom_fields cd_code="Acknowledgements Confirmation" cd_name="I confirm that anyone listed under the Acknowledgements section of the manuscript has been informed of their inclusion and approve this. " cd_value="Yes" cd_value_code="Yes"/><custom_fields cd_code="Section" cd_name="Please select a category for your manuscript:" cd_value="Not applicable" cd_value_code="Not applicable"/><custom_fields cd_code="Confirm AI Policy" cd_name="I have read and agree to comply with the &lt;a href=&#34; https://taylorandfrancis.com/our-policies/ai-policy/&#34; target=&#34;new&#34;&gt;Taylor &amp; Francis AI Policy&lt;/a&gt;. I confirm that in accordance with the Taylor &amp; Francis AI Policy, if I have used Generative AI tools (e.g. Chat GPT) or any large language models at any point in the preparation of my manuscript, I have clearly disclosed the use in the manuscript, including the full name of the tool used (with version number), how it was used, and the reason for use." cd_value="Yes" cd_value_code="Yes"/><custom_fields cd_code="Has this manuscript been submitted previously?" cd_name="Has this manuscript been submitted previously to this journal?" cd_value="Yes" cd_value_code="Yes"/><custom_fields cd_code="What is the manuscript ID of the previous submission?" cd_name="If yes, what is the manuscript ID of the previous submission?" cd_value="248066436.R2" cd_value_code="Manuscript ID of previous submission:"/><custom_fields cd_code="Confirm - submitted solely to this journal" cd_name="Confirm that the manuscript has been submitted solely to this journal and is not published, in press, or submitted elsewhere." cd_value="Yes" cd_value_code="confirm - sole submission"/><custom_fields cd_code="Confirm - research meets ethical guidelines" cd_name="Confirm that all the research meets the ethical guidelines, including adherence to the legal requirements of the study country." cd_value="Yes" cd_value_code="confirm - ethical"/><custom_fields cd_code="Conflict of Interest" cd_name="Do you have any conflict of interest?" cd_value="No" cd_value_code="No"/><custom_fields cd_code="Manuscript Type" cd_name="Manuscript Type:" cd_value="Systematic Review" cd_value_code="Systematic Review"/><custom_fields cd_code="Manuscript is complete" cd_name="Manuscript is complete" cd_value="asd" cd_value_code="sad"/><custom_fields cd_code="Blinding" cd_name="All identifying information has been removed from the manuscript" cd_value="yes" cd_value_code="yes"/><custom_fields cd_code="Are all co-authors listed in ScholarOne? (if not, unsubmit)" cd_name="Are all co-authors listed in ScholarOne? (if not, unsubmit)" cd_value="srjy" cd_value_code="azthe"/><custom_fields cd_code="Files for Production" cd_name="Final version of manuscript and production files received from author" cd_value="yes" cd_value_code="yes"/><custom_fields cd_code="Image Quality" cd_name="Image files are of production quality" cd_value="Yes" cd_value_code="Yes"/><custom_fields cd_code="Are source files present?" cd_name="Are source files present?" cd_value="asju" cd_value_code="strhju"/></configurable_data_fields><notes>incomplete title page&#xD;
inconsistent reference style&#xD;
Acknowledgements in blinded manuscript;incorrect reference style&#xD;
;missing response to Reviewer 2 and Associate Editor's comments&#xD;
incomplete title page&#xD;
mismatch title&#xD;
missing anonymous with tracked changes;HI, This is Carla, associate editor, I want to confirm if this manuscript is still waiting for the authors revision, thank you&#xD;
Carla ;missing marked-up document;missing anonymous file;*uncited Appendix 2;Query id : #23018662&#xD;
;</notes><content><first_page/><last_page/><attr_type id="6303" name="Classifications"><attribute id="20771077" name="Operational domain"/><attribute id="20771079" name="Etiologic research" parent_id="20771077">selected</attribute></attr_type><total_pages_calc>0.00</total_pages_calc><total_pages_actual/><total_tables/><num_color_figures/><num_bw_figures/><total_figures/><total_pdf_pages>0.00</total_pdf_pages></content><office_contact user_id=""><salutation/><first_name/><middle_name/><last_name/><suffix/><degree/><email addr_type="primary">IGEN-peerreview@journals.tandf.co.uk</email><comments/><affiliation seq="1"><inst/><dept/><person_title/><room/><addr1/><addr2/><addr3/><city/><province/><country/><post_code/><phone>Default Phone</phone><fax>Default Fax</fax></affiliation><current_profile_affiliation><inst/><dept/><person_title/><room/><addr1/><addr2/><addr3/><city/><province/><country/><post_code/><phone>Default Phone</phone><fax>Default Fax</fax></current_profile_affiliation><galleyDeliveryType/></office_contact><lte_text_area/><email_list><email_sent><send_date><year/><month/><day/><hour/><minute/><second/><time_zone/></send_date><to user_id="103066931">IGEN-peerreview@journals.tandf.co.uk</to><subject>Manuscript ID EJGP-2024-0243.R3 is now in your Admin Centre; ready for production checklist</subject><body>22-Jul-2025&#xD;
&#xD;
Dear Mary Rose Logro:&#xD;
&#xD;
The above manuscript entitled "Barriers and facilitators to primary care staff conducting research – A qualitative systematic review," with Dr. Edwards as submitting author, has been accepted to The European Journal of General Practice.&#xD;
&#xD;
Please complete the production checklist for this manuscript as soon as possible.&#xD;
&#xD;
Sincerely,&#xD;
Mary Rose Logro&#xD;
The European Journal of General Practice Editorial Office&#xD;
IGEN-peerreview@journals.tandf.co.uk</body></email_sent><email_sent><send_date><year>2025</year><month>06</month><day>26</day><hour>11</hour><minute>50</minute><second>02</second><time_zone>(GMT-05:00) Eastern Time (US &amp; Canada)</time_zone></send_date><to user_id="126568932">z.edwards@bradford.ac.uk</to><subject>The European Journal of General Practice - EJGP-2024-0243.R3 has been unsubmitted</subject><body>26-Jun-2025&#xD;
&#xD;
Dear Dr. Zoe Edwards:&#xD;
&#xD;
Your above referenced manuscript, entitled "Barriers and facilitators to primary care staff conducting research – A qualitative systematic review" requires some further changes before it is ready for reviewing in The European Journal of General Practice.&#xD;
&#xD;
1.) Please upload the following missing document:&#xD;
***One marked-up anonymous document by using the tracked changes feature. Please use the "Supplementary Material - for review" file designation for the marked-up document. When applicable, we kindly ask you to use Table grid format.&#xD;
&#xD;
&#xD;
Your submission has been returned to you and is located in your author dashboard, so that you can make the required changes to it and submit it again.&#xD;
&#xD;
To re-submit your manuscript, please go to your author dashboard at https://rp.tandfonline.com/dashboard/, locate the manuscript and click 'Resume'.&#xD;
&#xD;
You may contact the Editorial Office if you have further questions.&#xD;
&#xD;
Sincerely,&#xD;
The European Journal of General Practice Editorial Office</body></email_sent><email_sent><send_date><year>2025</year><month>07</month><day>02</day><hour>10</hour><minute>34</minute><second>42</second><time_zone>(GMT-05:00) Eastern Time (US &amp; Canada)</time_zone></send_date><to user_id="126568932">z.edwards@bradford.ac.uk</to><subject>The European Journal of General Practice - EJGP-2024-0243.R3 has been unsubmitted</subject><body>02-Jul-2025&#xD;
&#xD;
Dear Dr. Zoe Edwards:&#xD;
&#xD;
Your above referenced manuscript, entitled "Barriers and facilitators to primary care staff conducting research – A qualitative systematic review" requires some further changes before it is ready for reviewing in The European Journal of General Practice.&#xD;
&#xD;
1.)  I noticed that the anonymous file with track changes you uploaded has author details. Please note that this file is visible to the reviewers which is against the journal polcy for double-blind peer review process. Kindly use the file without any author details in adding the track changes and upload this file as anonymous.&#xD;
&#xD;
&#xD;
&#xD;
Your submission has been returned to you and is located in your author dashboard, so that you can make the required changes to it and submit it again.&#xD;
&#xD;
To re-submit your manuscript, please go to your author dashboard at https://rp.tandfonline.com/dashboard/, locate the manuscript and click 'Resume'.&#xD;
&#xD;
You may contact the Editorial Office if you have further questions.&#xD;
&#xD;
Sincerely,&#xD;
The European Journal of General Practice Editorial Office</body></email_sent><email_sent><send_date><year>2025</year><month>07</month><day>16</day><hour>04</hour><minute>18</minute><second>48</second><time_zone>(GMT-05:00) Eastern Time (US &amp; Canada)</time_zone></send_date><to user_id="111829652">carla.perrotta@ucd.ie</to><subject>Manuscript ID EJGP-2024-0243.R3 now in your Associate Editor Centre</subject><body>16-Jul-2025&#xD;
&#xD;
Dear Dr. Carla Perrotta,&#xD;
&#xD;
The revised version of the manuscript, entitled "Barriers and facilitators to primary care staff conducting research – A qualitative systematic review" with Dr. Zoe Edwards as contact author, has been assigned to you. Please go to your Associate Editor Centre at https://mc.manuscriptcentral.com/ejgp and select reviewers before 23-Jul-2025, or make an immediate decision.&#xD;
&#xD;
The author's comments about revisions made can be found in the Version history section of the manuscript entry, as well as at the foot of this letter. Please check carefully whether the authors satisfactorily addressed all suggestions and recommendations of the reviewers, the Editor-in-Chief and yourself. If not, indicate what the authors need to improve before acceptance (or recommend ‘rejection’). If the authors have satisfactorily addressed all comments, please read the revised manuscript again to identify additional conditions for acceptance.&#xD;
&#xD;
Select Reviewers:&#xD;
Please note that previous reviewers have been selected automatically (click the 'Invite' button),  except when they accepted or rejected the original or declined to review the revision. In that case you may need to assign for new reviewers.&#xD;
&#xD;
Immediate Decision:&#xD;
If you would like to make a direct recommendation, please use the function '# of reviews required to make a decision'. Change the noted number (default '2') in the square to a '0' and then click 'Save'. The screen will reload, and you can see the Recommendation Score Sheet. Please note that the text entered in the field 'Comments to Author' will be automatically pulled into the Decision Letter.&#xD;
&#xD;
If you choose to recommend 'Accept' directly, please make sure that the manuscript does not require further changes to be made by the author. Please, pay special attention to Title (Informative?), Conclusions (In line with methods and results? Abstract consistent with main text?). Keymessage (understandable without reading the article? Appropriate?) Tables &amp; Figures (Self-explanatory?) and References (Correct format?).&#xD;
&#xD;
&#xD;
With best regards,&#xD;
Jako Burgers&#xD;
Editor-in-Chief, The European Journal of General Practice&#xD;
jako.burgers@maastrichtuniversity.nl&#xD;
&#xD;
&#xD;
------------------------------&#xD;
Author comments about Revisions made to this version:&#xD;
&#xD;
(There are no comments.)</body></email_sent><email_sent><send_date><year>2025</year><month>07</month><day>16</day><hour>04</hour><minute>18</minute><second>52</second><time_zone>(GMT-05:00) Eastern Time (US &amp; Canada)</time_zone></send_date><to user_id="111829652">carla.perrotta@ucd.ie</to><subject>Manuscript ID EJGP-2024-0243.R3 now in your Associate Editor Centre</subject><body>16-Jul-2025&#xD;
&#xD;
Dear Dr. Carla Perrotta,&#xD;
&#xD;
The revised version of the manuscript, entitled "Barriers and facilitators to primary care staff conducting research – A qualitative systematic review" with Dr. Zoe Edwards as contact author, has been assigned to you. Please go to your Associate Editor Centre at https://mc.manuscriptcentral.com/ejgp and select reviewers before 23-Jul-2025, or make an immediate decision.&#xD;
&#xD;
The author's comments about revisions made can be found in the Version history section of the manuscript entry, as well as at the foot of this letter.&#xD;
&#xD;
Select Reviewers:&#xD;
Please note that previous reviewers have been selected automatically (click the 'Invite' button),  except when they accepted or rejected the original or declined to review the revision. In that case you may need to assign for new reviewers.&#xD;
&#xD;
Immediate Decision:&#xD;
If you would like to make a direct recommendation, please use the function '# of reviews required to make a decision'. Change the noted number (default '2') in the square to a '0' and then click 'Save'. The screen will reload, and you can see the Recommendation Score Sheet. Please note that the text entered in the field 'Comments to Author' will be automatically pulled into the Decision Letter.&#xD;
&#xD;
If you choose to recommend 'Accept' directly, please make sure that the manuscript does not require further changes to be made by the author. Please, pay special attention to Title (Informative?), Conclusions (In line with methods and results? Abstract consistent with main text?). Keymessage (understandable without reading the article? Appropriate?) Tables &amp; Figures (Self-explanatory?) and References (Correct format?).&#xD;
&#xD;
&#xD;
With best regards,&#xD;
Jako Burgers&#xD;
Editor-in-Chief, The European Journal of General Practice&#xD;
jako.burgers@maastrichtuniversity.nl&#xD;
&#xD;
&#xD;
------------------------------&#xD;
Author comments about Revisions made to this version:&#xD;
&#xD;
(There are no comments.)</body></email_sent><email_sent><send_date><year>2025</year><month>07</month><day>21</day><hour>11</hour><minute>18</minute><second>22</second><time_zone>(GMT-05:00) Eastern Time (US &amp; Canada)</time_zone></send_date><to user_id="111829652">carla.perrotta@ucd.ie</to><subject>All required reviews have been returned for Manuscript ID EJGP-2024-0243.R3</subject><body>21-Jul-2025&#xD;
&#xD;
Dear Dr. Carla Perrotta:&#xD;
&#xD;
All required reviews have been returned for the revised Manuscript ID EJGP-2024-0243.R3 entitled "Barriers and facilitators to primary care staff conducting research – A qualitative systematic review" with Dr. Zoe Edwards as contact author.&#xD;
&#xD;
The manuscript files and the reviewer comments can be found if you go to the 'Make Recommendation' queue in your Associate Editor Centre.&#xD;
&#xD;
Please look at the reviews and make a recommendation to the Chief Editor by 28-Jul-2025.&#xD;
&#xD;
Note that the 'Version History' of this manuscript is located in the right hand column, a bit further down on the manuscript page, once you look at the manuscript image in your recommendation queue. The link 'View Review Details' can be used to open the summary of the reviewer comments, decision letter and author response regarding the changes made since the last time.&#xD;
&#xD;
Should you need any further guidance in this matter, please do not hesitate to contact me.&#xD;
&#xD;
Thank you.&#xD;
With very best regards,&#xD;
Mary Rose Logro&#xD;
The European Journal of General Practice Editorial Office&#xD;
IGEN-peerreview@journals.tandf.co.uk</body></email_sent><email_sent><send_date><year>2025</year><month>07</month><day>21</day><hour>11</hour><minute>19</minute><second>47</second><time_zone>(GMT-05:00) Eastern Time (US &amp; Canada)</time_zone></send_date><to user_id="36606176">j.burgers@nhg.org</to><subject>All required reviews have been returned for Manuscript ID EJGP-2024-0243.R3</subject><body>21-Jul-2025&#xD;
&#xD;
Dear Prof. Jako Burgers,&#xD;
&#xD;
All required reviews and comments have been returned by the reviewers for the revised version of Manuscript ID EJGP-2024-0243.R3 entitled "Barriers and facilitators to primary care staff conducting research – A qualitative systematic review" with Dr. Zoe Edwards as contact author.&#xD;
&#xD;
Please look at the reviews and comments and make a decision by 28-Jul-2025.&#xD;
&#xD;
Promoting articles to the media&#xD;
If you are considering this article for acceptance and you think it may be of interest to the media, please let our press team know by completing our online press nomination form (http://forms.tandfonline.com/feedback/press-nomination). The form provides space to share all the information we need to start working on a press campaign. For guidance on how to spot articles which hold press interest, please read through our criteria for press nomination (http://authorservices.taylorandfrancis.com/4974-2/).&#xD;
&#xD;
Sincerely,&#xD;
Mary Rose Logro&#xD;
The European Journal of General Practice Editorial Office&#xD;
IGEN-peerreview@journals.tandf.co.uk</body></email_sent><email_sent doc_task_id="538368672"><send_date><year>2025</year><month>07</month><day>22</day><hour>05</hour><minute>30</minute><second>05</second><time_zone>(GMT-05:00) Eastern Time (US &amp; Canada)</time_zone></send_date><to user_id="126568932">z.edwards@bradford.ac.uk</to><subject>The European Journal of General Practice - Decision on Manuscript ID EJGP-2024-0243.R3</subject><body>22-Jul-2025&#xD;
&#xD;
Ref: EJGP-2024-0243.R3 - "Barriers and facilitators to primary care staff conducting research – A qualitative systematic review"&#xD;
&#xD;
Dear Dr. Zoe Edwards,&#xD;
&#xD;
Our Editors and Referees have now reconsidered your revised paper and have recommended publication in the European Journal of General Practice. We are pleased to accept your paper in its current form. Any eventual reviewer comments are herewith enclosed.&#xD;
&#xD;
Your manuscript is now forwarded to our production department for copy editing and typesetting, and you will within 3-4 weeks receive an e-mail prompting you to login to our online service center and find the page proofs of your article for final corrections. The publisher requests that within 48 hours of receipt the proofs are checked, and the signed copyright form is returned.&#xD;
&#xD;
Thank you for your contribution to the European Journal of General Practice and we look forward to receiving further submissions from you.&#xD;
&#xD;
&#xD;
Sincerely,&#xD;
Prof. Jako Burgers&#xD;
Editor-in-Chief, The European Journal of General Practice&#xD;
E-mail: j.burgers@nhg.org&#xD;
&#xD;
Follow us on Twitter!&#xD;
https://twitter.com/#!/EurJGenPract&#xD;
&#xD;
--------------------------------------------------&#xD;
Reviewer(s)' Comments to Author (if any):&#xD;
&#xD;
&#xD;
----------------------------------------------&#xD;
Editor's Comments to Author (if any):&#xD;
I am happy with this revised version, which is ready now for publication. I have two suggestions for the final editorial phase:&#xD;
1. Please refer to the boxes as follows: 'First theme is Research beliefs and understanding (Box 1)', 'Second theme is Time, funding and recognition (Box 2)', etc.&#xD;
2. In the title of the boxes 'Theme One', 'Theme Two' etc. can be deleted. The title could be included in the box to prevent duplication.&#xD;
&#xD;
Associate Editor&#xD;
Comments to Author :&#xD;
Thank you for addressing reviewers' suggestions.&#xD;
&#xD;
----------------------------------------------------&#xD;
.</body></email_sent><email_sent><send_date><year>2025</year><month>07</month><day>23</day><hour>03</hour><minute>59</minute><second>25</second><time_zone>(GMT-05:00) Eastern Time (US &amp; Canada)</time_zone></send_date><to user_id="126568932">z.edwards@bradford.ac.uk</to><subject>The European Journal of General Practice - EJGP-2024-0243.R3 - Uncited Appendix 2</subject><body>23-Jul-2025&#xD;
&#xD;
EJGP-2024-0243.R3 - Barriers and facilitators to primary care staff conducting research – A qualitative systematic review&#xD;
&#xD;
Dear Dr. Zoe Edwards,&#xD;
&#xD;
I hope you are doing well.&#xD;
&#xD;
Upon checking, I noticed that your Appendix 2 file is not cited within your manuscript body.&#xD;
&#xD;
Kindly double-check and ensure that all figures, tables, and appendices are properly cited.&#xD;
&#xD;
Thank you. I am looking forward to your response at your earliest convenience.&#xD;
&#xD;
Sincerely,&#xD;
&#xD;
Rizah Lilang&#xD;
The European Journal of General Practice&#xD;
&#xD;
----------------------------------------------------&#xD;
.</body></email_sent></email_list><user_list><user contact="false" is_staff="false" submitter="false" submitting_agent="false" user_id="103066931"><salutation/><first_name>Rizah</first_name><middle_name/><last_name>Lilang</last_name><suffix/><degree/><email addr_type="primary">IGEN-peerreview@journals.tandf.co.uk</email><attr_type id="6303" name="Classifications"><attribute id="141006718" name="-">selected</attribute><attribute id="141006720" name="-">selected</attribute><attribute id="141006721" name="-">selected</attribute><attribute id="141006722" name="-">selected</attribute><attribute id="141006723" name="-">selected</attribute><attribute id="141006725" name="-">selected</attribute><attribute id="141006726" name="-">selected</attribute></attr_type><comments/><affiliation seq="1"><inst>Straive Manila</inst><dept/><person_title/><room/><addr1/><addr2/><addr3/><city>Paranaque</city><province/><country country_code="PH">Philippines</country><post_code/><phone/><fax/></affiliation><current_profile_affiliation><inst>Straive Manila</inst><dept/><person_title/><room/><addr1/><addr2/><addr3/><city>Paranaque</city><province/><country country_code="PH">Philippines</country><post_code/><phone/><fax/></current_profile_affiliation><galleyDeliveryType/></user><user contact="false" is_staff="false" submitter="false" submitting_agent="false" user_id="126568933"><salutation/><first_name>Michael</first_name><middle_name/><last_name>Tatterton</last_name><suffix/><degree/><email addr_type="primary">M.Tatterton@Bradford.ac.uk</email><comments/><galleyDeliveryType/></user><user contact="false" is_staff="false" submitter="false" submitting_agent="false" user_id="36606176"><salutation>Prof.</salutation><first_name>Jako</first_name><middle_name>S.</middle_name><last_name>Burgers</last_name><suffix/><degree>MD, PhD</degree><email addr_type="primary">j.burgers@nhg.org</email><email addr_type="secondary">jako.burgers@maastrichtuniversity.nl</email><attr_type id="6303" name="Classifications"><attribute id="20771034" name="Clinical domain"/><attribute id="20771795" name="General practice/family medicine, general" parent_id="20771034">selected</attribute><attribute id="20771077" name="Operational domain"/><attribute id="20771087" name="Quality of care" parent_id="20771077">selected</attribute><attribute id="20771077" name="Operational domain"/><attribute id="20771086" name="Patient involvement (empowerment, self-management)" parent_id="20771077">selected</attribute><attribute id="20771034" name="Clinical domain"/><attribute id="20771790" name="Pharmacotherapy, incl. polypharmacy" parent_id="20771034">selected</attribute><attribute id="20771077" name="Operational domain"/><attribute id="20771085" name="Integrated care" parent_id="20771077">selected</attribute><attribute id="20771077" name="Operational domain"/><attribute id="20771091" name="Health care organisation and management" parent_id="20771077">selected</attribute><attribute id="20771077" name="Operational domain"/><attribute id="20820642" name="Basic concepts and models, philosophy" parent_id="20771077">selected</attribute></attr_type><comments/><orcid>0000-0002-6040-4221</orcid><orcid_id_validation>TRUE</orcid_id_validation><orcid_token_type>bearer</orcid_token_type><orcid_token_scope>[/authenticate, /read-limited]</orcid_token_scope><orcid_token_expires_in>631138518</orcid_token_expires_in><affiliation seq="1"><inst>Dutch College of General Practitioners</inst><dept>Department of guideline development and research</dept><person_title/><room/><addr1>PO Box 3231</addr1><addr2/><addr3/><city>Utrecht</city><state>Utrecht</state><country country_code="NL">Netherlands</country><post_code>3502 GE</post_code><phone>+31(0)30 282 35 00</phone><fax/></affiliation><affiliation seq="2"><inst>Care and Public Health Research Institute (CAPHRI)</inst><dept>Family Practice</dept><person_title/><room/><addr1>Peter Debyeplein 1</addr1><addr2/><addr3/><city>Maastricht</city><state>Limburg</state><country country_code="NL">Netherlands</country><post_code>6229 HA</post_code><phone>+31(0)43 3882877 </phone><fax/></affiliation><current_profile_affiliation><inst>Dutch College of General Practitioners</inst><dept>Department of guideline development and research</dept><person_title/><room/><addr1>PO Box 3231</addr1><addr2/><addr3/><city>Utrecht</city><state>Utrecht</state><country country_code="NL">Netherlands</country><post_code>3502 GE</post_code><phone>+31(0)30 282 35 00</phone><fax/></current_profile_affiliation><galleyDeliveryType/></user><user contact="false" is_staff="false" submitter="false" submitting_agent="false" user_id="111829652"><salutation>Dr.</salutation><first_name>Carla</first_name><middle_name/><last_name>Perrotta</last_name><suffix/><degree>MD MPH PhD</degree><email addr_type="primary">carla.perrotta@ucd.ie</email><email addr_type="secondary">carlaperrotta@gmail.com</email><attr_type id="6303" name="Classifications"><attribute id="20771034" name="Clinical domain"/><attribute id="20771795" name="General practice/family medicine, general" parent_id="20771034">selected</attribute><attribute id="20771077" name="Operational domain"/><attribute id="20771078" name="Epidemiology" parent_id="20771077">selected</attribute><attribute id="20771077" name="Operational domain"/><attribute id="20771082" name="Treatment/intervention research" parent_id="20771077">selected</attribute><attribute id="20771077" name="Operational domain"/><attribute id="20771088" name="Public health and community medicine" parent_id="20771077">selected</attribute><attribute id="20771077" name="Operational domain"/><attribute id="20771091" name="Health care organisation and management" parent_id="20771077">selected</attribute><attribute id="20771077" name="Operational domain"/><attribute id="20771093" name="Health care economics" parent_id="20771077">selected</attribute><attribute id="20771065" name="Research Methodology"/><attribute id="20771072" name="Systematic reviews and meta-analyses" parent_id="20771065">selected</attribute></attr_type><comments/><affiliation seq="1"><inst>University College Dublin</inst><institution_id institution_id_type="Ringgold">8797</institution_id><dept>School of Public Health, Physiotherapy and Sports Sicences </dept><person_title>Assistant Professor</person_title><room/><addr1>Woodview House</addr1><addr2/><addr3/><city>Co Dublin</city><state>Dublin</state><country country_code="IE">Ireland</country><post_code>D4</post_code><phone>8499147</phone><fax/></affiliation><affiliation seq="2"><inst/><dept>University College Dublin College of Health Sciences</dept><person_title/><room/><addr1/><addr2/><addr3/><city/><province/><country/><post_code/><phone/><fax/></affiliation><current_profile_affiliation><inst>University College Dublin</inst><institution_id institution_id_type="Ringgold">8797</institution_id><dept>School of Public Health, Physiotherapy and Sports Sicences </dept><person_title>Assistant Professor</person_title><room/><addr1>Woodview House</addr1><addr2/><addr3/><city>Co Dublin</city><state>Dublin</state><country country_code="IE">Ireland</country><post_code>D4</post_code><phone>8499147</phone><fax/></current_profile_affiliation><galleyDeliveryType/></user><user contact="true" is_staff="false" submitter="true" submitting_agent="false" user_id="126568932"><salutation/><first_name>Zoe</first_name><middle_name/><last_name>Edwards</last_name><suffix/><degree/><email addr_type="primary">z.edwards@bradford.ac.uk</email><comments/><affiliation seq="1"><inst>University of Bradford</inst><institution_id institution_id_type="Ringgold">1905</institution_id><dept>School of Pharmacy &amp; Medical Sciences</dept><person_title/><room/><addr1>The Froggery, Westbourne Drive</addr1><addr2/><addr3/><city>Bradford</city><state>West Yorkshire</state><country country_code="GB">United Kingdom of Great Britain and Northern Ireland</country><post_code>BD7 1DP</post_code><phone/><fax/></affiliation><current_profile_affiliation><inst>University of Bradford</inst><institution_id institution_id_type="Ringgold">1905</institution_id><dept>School of Pharmacy &amp; Medical Sciences</dept><person_title/><room/><addr1>The Froggery, Westbourne Drive</addr1><addr2/><addr3/><city>Bradford</city><state>West Yorkshire</state><country country_code="GB">United Kingdom of Great Britain and Northern Ireland</country><post_code>BD7 1DP</post_code><phone/><fax/></current_profile_affiliation><galleyDeliveryType/></user></user_list><fundref_information><no_funders>True</no_funders></fundref_information><conversations/></article></article_set>
