# Supplementary material for: Barriers and facilitators to primary care staff conducting research – a qualitative systematic review
Source: Eur J Gen Pract. 2025 Aug 13;31(1):2539777. doi: 10.1080/13814788.2025.2539777 (PMC12351701; doi:10.1080/13814788.2025.2539777)
Supplement: Supplemental Material [file IGEN_A_2539777_SM0542.zip › article_info_20250723232704252.txt]

Below is information about this manuscript provided from Manuscript 
Central. Please use this information to verify that the manuscript 
data was imported into CATS correctly. The information below, 
especially the abstract, keywords, author information and figure 
captions, should be passed on to the copyeditor and typesetter if it 
is not included in the manuscript files.

S1 Manuscript ID: 248066436
Manuscript Title: Barriers and facilitators to primary care staff conducting research – A qualitative systematic review
Suggested running head:
Received: 2024-11-14
Accepted: 2025-07-22
Revision: 0 Replaces: 
Journal Title: European Journal of General Practice
Volume (Issue): ()
Issue date: --
Order in composition: 

=================================================
Manuscript Details
-------------------------------------------------
Use of third-party material: No
Data Policy: No
Special Issue: No
Please state your manuscript's word count: 2900
Twitter Handle: @Zoeed1, @MJTatterton
Confirm ICJME Guidelines: No
Clinical Trial Question: No
Animal Subject Question: No
Consent to Publish Confirmation: Yes
Acknowledgements Confirmation: Yes
Section: Not applicable
Confirm AI Policy: Yes
Has this manuscript been submitted previously?: Yes
What is the manuscript ID of the previous submission?: 248066436.R2
Confirm - submitted solely to this journal: Yes
Confirm - research meets ethical guidelines: Yes
Conflict of Interest: No
Manuscript Type: Systematic Review
Manuscript is complete: asd
Blinding: yes
Are all co-authors listed in ScholarOne? (if not, unsubmit): srjy
Files for Production: yes
Image Quality: Yes
Are source files present?: asju

=================================================
Author Information
-------------------------------------------------
Zoe Edwards 
Email: z.edwards@bradford.ac.uk
Affiliation 1: 
School of Pharmacy & Medical Sciences,University of Bradford,United Kingdom of Great Britain and Northern Ireland,West Yorkshire,Bradford

-------------------------------------------------
Michael Tatterton 
Email: M.Tatterton@Bradford.ac.uk
Affiliation 1: 
School of Nursing and Healthcare Leadership,University of Bradford,United Kingdom of Great Britain and Northern Ireland,West Yorkshire,Bradford

=================================================
Abstract
-------------------------------------------------
BackgroundResearch is vital for progress and development of healthcare and may help relieve current health service pressures through improvements and efficiencies. Research in primary care is not well established and is not part of routine practice. This study aims to investigate the barriers and facilitators to primary care staff conducting research.MethodA systematic literature review was conducted in CINAHL, Medline, APA, PsycInfo, AHMED and EMBASE from inception to April 2023. Searches were for studies involving clinical or non-clinical staff working in primary care where barriers or facilitators to conducting research were examined. ResultsTwenty-one studies were included from 2000 to 2022. The QuADs quality appraisal method found that papers were of varying, often low quality. Five themes were found – research beliefs & understanding, time, funding & recognition, skills & knowledge, administration & support, ethics & understanding and communication & people. Staff thought research useful but optional and were impeded by time and funding. They need training and support to carry out research. Communication from the researchers before, during and after study completion would prevent problems and lead to more research participation in the future. ConclusionImproved communication at all stages would serve as a facilitator to primary care staff conducting research. Clear, appropriate training for all staff would allow them to complete appropriate tasks for their roles and prevent one individual taking full responsibility. Embedding research in primary care with protected time and resources to complete it would remove barriers to taking part.


=================================================
Keywords
-------------------------------------------------


=================================================
JEL Codes 
-------------------------------------------------

=================================================
Files and Captions
-------------------------------------------------
File name: ejgp-2024-0243-File002.docx
Original file name: ejgp-2024-0243-File002.docx
Designation: document
Caption: 
-------------------------------------------------
File name: ejgp-2024-0243-File005.docx
Original file name: ejgp-2024-0243-File005.docx
Designation: document
Caption: 
-------------------------------------------------
File name: ejgp-2024-0243-File001.docx
Original file name: ejgp-2024-0243-File001.docx
Designation: document
Caption: 
-------------------------------------------------
File name: ejgp-2024-0243-File003.docx
Original file name: ejgp-2024-0243-File003.docx
Designation: document
Caption: 
-------------------------------------------------
File name: ejgp-2024-0243-File004.docx
Original file name: ejgp-2024-0243-File004.docx
Designation: document
Caption: 
-------------------------------------------------
File name: ejgp-2024-0243.pdf
Original file name: ejgp-2024-0243.pdf
Designation: submissionpdf
Caption: 
-------------------------------------------------
File name: ejgp-2024-0243-metadata.xml
Original file name: ejgp-2024-0243-metadata.xml
Designation: submissionxml
Caption: 
